# Supplementary material for: Plasmodium falciparum gametocyte production correlates with genetic markers of parasite replication but is not influenced by experimental exposure to mosquito biting
Source: eBioMedicine. 2024 Jun 19;105:105190. doi: 10.1016/j.ebiom.2024.105190 (PMC11239461; doi:10.1016/j.ebiom.2024.105190)
Supplement: Supplementary_Data_Ento [file mmc8.xlsx]

## Sheet: Mosquito_collection
Collection_date	Household_ID	Total gorged Anopheles gambiae	Total unfed anopheles gambiae s.l.	Total anopheles gambiae s.l. gravid/semi gravid	Total male anopheles gambiae s.l mosquitoes	Total female other anophelines	Total female culicine mosquitoes
2021-04-12	220001	0	0	0	0	0	1
2021-04-19	220001	0	0	0	0	0	1
2021-04-21	220005	0	0	0	0	0	0
2021-04-23	220005	0	0	0	0	0	0
2021-04-21	220008	1	0	0	0	0	0
2021-04-21	220008	0	0	0	0	0	1
2021-04-21	220008	0	0	0	0	0	0
2021-04-12	220009	0	0	0	0	0	0
2021-04-19	220009	0	0	0	0	0	1
2021-04-13	220014	0	0	0	0	0	0
2021-04-20	220014	0	0	0	0	0	1
2021-04-23	220018	0	0	0	0	0	1
2021-04-12	220037	0	0	0	0	0	1
2021-04-19	220037	0	0	0	0	0	1
2021-04-13	220039	0	0	0	0	0	0
2021-04-20	220039	0	0	0	0	0	0
2021-04-12	220040	0	0	0	0	0	0
2021-04-19	220040	0	0	0	0	0	1
2021-04-22	220041	0	0	0	0	0	1
2021-04-22	220041	0	0	0	0	0	2
2021-04-22	220042	0	0	0	0	0	2
2021-04-13	220083	0	0	0	0	0	0
2021-04-20	220083	0	0	0	0	0	0
2021-04-13	220100	0	0	0	0	0	0
2021-04-20	220100	0	0	0	0	0	0
2021-04-23	220101	0	0	0	0	0	0
2021-04-22	220806	0	0	0	0	0	0
2021-03-16	230060	0	0	0	0	0	1
2021-03-23	230060	0	0	0	0	0	3
2021-03-16	230071	0	0	0	0	0	2
2021-03-22	230071	0	0	0	0	0	2
2021-03-16	230084	0	0	0	0	0	0
2021-03-22	230084	0	0	0	0	0	1
2021-03-16	230091	0	0	0	0	0	0
2021-03-22	230091	0	0	0	0	0	1
2021-03-16	230095	0	0	0	0	0	0
2021-03-22	230095	0	0	0	0	0	4
2021-03-16	230100	0	0	0	0	0	2
2021-03-23	230100	0	0	0	0	0	3
2021-03-17	240016	0	0	0	0	0	0
2021-03-26	240016	0	0	0	0	0	0
2021-03-22	240021	0	0	0	0	0	0
22/032021	240021	0	0	0	0	0	0
2021-04-06	240021	0	0	0	0	0	0
2021-04-06	240021	0	0	0	0	0	0
2021-04-23	240024	0	0	0	0	0	0
2021-03-23	240026	0	0	0	0	0	0
2021-03-24	240026	0	0	0	0	0	0
2021-04-07	240026	0	0	0	0	0	1
2021-04-07	240026	0	1	0	0	0	0
2021-03-17	240027	0	0	0	0	1	1
2021-03-26	240027	0	0	0	0	0	2
2021-03-17	240028	0	0	0	0	0	0
2021-03-26	240028	0	0	0	0	0	0
2021-03-26	240035	0	0	0	0	0	0
2021-03-26	240035	0	0	0	0	0	0
2021-03-25	240035	0	0	0	0	0	0
2021-04-08	240035	0	0	0	0	0	0
2021-04-08	240035	0	0	0	0	0	0
2021-04-08	240035	0	0	0	0	0	0
2021-03-17	240040	0	0	0	0	0	3
2021-03-24	240040	0	0	0	0	0	0
2021-03-25	240054	0	0	0	0	0	0
2021-04-08	240054	0	0	0	0	0	0
2021-03-17	240056	0	0	0	0	0	0
2021-03-24	240056	0	0	0	0	0	0
2021-03-22	240062	0	0	0	0	0	0
2021-04-06	240062	0	0	0	0	0	0
2021-03-17	240065	0	0	0	0	0	0
2021-03-24	240065	0	0	0	0	0	0
2021-03-22	240065	0	0	0	0	0	0
2021-03-22	240065	0	0	0	0	0	0
2021-03-22	240065	0	0	0	0	0	0
2021-03-22	240065	0	0	0	0	0	0
2021-04-06	240065	0	0	0	0	0	0
2021-04-06	240065	0	0	1	0	0	0
2021-04-06	240065	0	0	0	0	0	0
2021-04-06	240065	0	0	0	0	0	0
2021-03-22	240067	0	0	1	0	0	1
2021-04-06	240067	0	0	0	0	0	3
2021-03-17	240071	0	0	0	0	0	0
2021-03-24	240071	0	0	0	0	0	0
2021-03-24	240072	0	0	0	0	0	2
2021-04-07	240072	0	0	0	0	0	3
2021-03-16	240073	1	0	0	0	0	1
2021-03-23	240073	0	0	0	0	0	0
2021-03-23	240075	1	0	0	0	0	0
2021-03-23	240075	1	0	0	0	1	0
2021-04-07	240075	0	0	0	0	0	0
2021-04-07	240075	0	0	0	0	0	0
2021-03-25	240076	0	0	0	0	0	0
2021-03-25	240076	0	0	0	0	0	0
2021-04-07	240076	0	0	0	0	0	0
2021-04-07	240076	0	0	0	0	0	0
2021-04-07	240076	0	0	0	0	0	0
2021-03-16	240077	0	0	0	0	0	0
2021-03-26	240077	0	0	0	0	0	0
2021-03-16	240080	0	0	0	0	0	1
2021-03-16	240080	0	0	0	0	0	1
2021-03-16	240080	0	0	0	0	0	1
2021-03-16	240080	0	0	0	0	0	0
2021-03-25	240080	0	0	0	0	0	0
2021-03-25	240080	0	0	0	0	0	0
2021-03-25	240080	0	0	0	0	0	0
2021-03-25	240080	0	0	0	0	0	0
2021-03-16	240807	0	0	0	0	0	0
2021-03-23	240807	0	0	0	0	0	0
2021-04-26	250005	0	0	0	0	0	0
2021-05-06	250009	0	0	0	0	0	0
2021-05-17	250009	0	0	0	0	0	5
2021-04-28	250012	0	0	0	0	0	0
2021-04-29	250012	0	0	0	0	0	0
2021-04-28	250013	0	0	0	0	0	0
2021-04-29	250018	0	0	0	0	0	0
2021-05-06	250023	0	0	0	0	0	0
2021-05-17	250023	0	0	0	0	0	2
2021-04-26	250031	0	0	0	0	0	1
2021-04-27	250036	0	0	0	0	0	1
2021-04-27	250036	0	0	0	0	0	1
2021-04-28	250045	0	0	0	0	0	0
2021-04-30	250051	0	0	0	0	0	1
2021-04-26	250054	0	0	0	0	0	0
2021-04-27	250056	0	0	0	0	0	1
2021-04-29	250062	0	0	0	0	0	0
2021-04-30	250062	0	0	0	0	0	0
2021-04-28	250805	0	0	0	0	0	3
2021-04-26	250806	0	0	0	0	0	2
2021-04-27	250806	0	0	0	0	0	0
2021-04-30	250806	0	0	0	0	0	0
2021-04-30	250806	0	0	0	0	0	0
2021-04-29	250812	0	0	0	0	0	0
2021-05-07	260005	0	0	0	0	0	0
2021-05-18	260005	0	0	0	0	0	0
2021-05-24	260006	0	0	0	0	0	0
2021-05-07	260016	0	0	0	0	0	0
2021-05-11	260016	0	0	0	0	0	0
2021-05-18	260016	0	0	0	0	0	0
2021-05-20	260016	0	0	0	0	0	0
2021-05-19	260022	0	0	0	0	0	0
2021-05-19	260022	0	0	0	0	0	0
2021-05-07	260029	0	0	0	0	0	0
2021-05-18	260029	0	0	0	0	0	0
2021-05-06	260032	0	0	0	0	0	0
2021-05-06	260032	0	0	0	0	0	0
2021-05-17	260032	0	0	0	0	0	0
2021-05-17	260032	0	0	0	0	0	0
2021-05-07	260036	0	0	0	0	0	0
2021-05-10	260036	0	0	0	0	0	0
2021-05-19	260036	0	0	0	0	0	0
2021-05-18	260036	0	0	0	0	0	0
2021-05-11	260054	0	0	0	0	0	0
2021-05-20	260054	0	0	0	0	0	0
2021-05-11	260063	0	0	0	0	0	0
2021-05-20	260063	0	0	0	0	0	0
2021-05-10	260069	0	0	0	0	0	0
2021-05-19	260069	0	0	0	0	0	0
2021-05-12	330001	0	0	0	0	0	0
2021-05-21	330001	0	0	0	0	0	0
2021-05-18	330002	0	0	0	0	0	2
2021-05-24	330002	0	0	0	0	0	2
2021-05-12	330004	0	0	0	0	0	0
2021-05-21	330004	0	0	0	0	0	1
2021-05-18	330020	0	0	0	0	0	0
2021-05-24	330020	0	0	0	0	0	2
2021-05-17	330024	0	0	0	0	0	1
2021-05-17	330024	0	0	0	0	0	0
2021-05-25	330024	0	0	0	0	0	1
2021-05-26	330024	0	0	0	0	0	0
2021-05-20	330026	0	0	0	0	0	0
2021-05-27	330026	0	0	0	0	0	0
2021-05-14	330032	0	0	0	0	0	1
2021-05-24	330032	0	0	0	0	0	2
2021-05-14	330034	0	0	0	0	0	0
2021-05-25	330034	0	0	0	0	0	2
2021-05-11	330044	0	0	0	0	0	1
2021-05-12	330044	0	0	0	0	0	0
2021-05-12	330044	1	0	0	0	0	0
2021-05-20	330044	0	0	0	0	0	2
2021-05-21	330044	0	0	0	0	0	2
2021-05-21	330044	0	0	0	0	0	1
2021-05-19	330048	0	0	0	0	0	2
2021-05-27	330048	0	0	0	0	0	0
2021-05-14	330051	0	0	0	0	0	2
2021-05-25	330051	0	0	0	0	0	0
2021-05-17	330056	0	0	0	0	0	0
2021-05-26	330056	0	0	0	0	0	1
2021-05-18	330057	0	0	0	0	0	1
2021-05-17	330057	0	0	0	0	0	2
2021-05-25	330057	0	0	0	0	0	3
2021-05-26	330057	0	0	0	0	0	1
2021-05-19	330060	0	0	0	0	0	1
2021-05-19	330060	0	0	0	0	0	2
2021-05-27	330060	0	0	0	0	0	0
2021-05-27	330060	0	0	0	0	0	0
2021-05-19	330067	0	0	0	0	0	1
2021-05-26	330067	0	0	0	0	0	3
2021-05-18	330069	0	0	0	0	0	1
2021-05-24	330069	0	0	0	0	0	2
