# Supplementary material for: Plasmodium falciparum gametocyte production correlates with genetic markers of parasite replication but is not influenced by experimental exposure to mosquito biting
Source: eBioMedicine. 2024 Jun 19;105:105190. doi: 10.1016/j.ebiom.2024.105190 (PMC11239461; doi:10.1016/j.ebiom.2024.105190)
Supplement: Supplementary_Data_Primer_Efficiency [file mmc10.xlsx]

## Sheet: Standard_curve
Plasmid	Concentration (copies/mL)	CT1	CT2
AP2G	10^2	32.8	N/A
AP2G	10^3	31.76	31.14
AP2G	10^4	29.13	28.48
AP2G	10^5	25.81	25.53
AP2G	10^6	22.1	22.11
AP2G	10^7	18.83	18.65
GEXP2	10^2	N/A	N/A
GEXP2	10^3	30.15	29.39
GEXP2	10^4	26.69	27.41
GEXP2	10^5	23.75	23.92
GEXP2	10^6	20.47	20.49
GEXP2	10^7	17.02	17.01
SBP1	10^2	33.1	N/A
SBP1	10^3	30.15	30.93
SBP1	10^4	27.58	27.63
SBP1	10^5	24.28	24.77
SBP1	10^6	21.08	21.09
SBP1	10^7	17.84	17.84
SIR2A	10^2	N/A	30.79
SIR2A	10^3	29.11	30.61
SIR2A	10^4	26.21	26.12
SIR2A	10^5	23.01	23.04
SIR2A	10^6	19.98	19.93
SIR2A	10^7	16.82	16.74
SURFIN1.2	10^2	N/A	N/A
SURFIN1.2	10^3	N/A	31.73
SURFIN1.2	10^4	28.34	28.2
SURFIN1.2	10^5	25.12	25.11
SURFIN1.2	10^6	21.89	21.86
SURFIN1.2	10^7	18.65	18.56
SURFIN13.1	10^2	N/A	N/A
SURFIN13.1	10^3	31.02	31.1
SURFIN13.1	10^4	27.7	27.78
SURFIN13.1	10^5	24.77	24.86
SURFIN13.1	10^6	21.56	21.54
SURFIN13.1	10^7	18.43	18.03
UCE	10^2	32.15	N/A
UCE	10^3	32	31.43
UCE	10^4	28.21	28.31
UCE	10^5	24.59	24.6
UCE	10^6	21.39	21.33
UCE	10^7	17.85	17.86

## Sheet: Primer_efficiency
	Slope	Efficiency
SBP1	-3.118	1.09276
GEXP2	-3.271	1.0217
SURFIN1.2	-3.221	1.04391
SURFIN13.1	-3.223	1.04301
UCE	-3.369	0.980724
SIR2A	-3.166	1.06945
AP2G	-3.228	1.04075
CCP4	-3.358	0.985164
PfMGET	-3.554	0.911495
